# Supplementary material for: Spectroscopic, Thermal, Microbiological, and Antioxidant Study of Alkali Metal 2-Hydroxyphenylacetates
Source: Materials (Basel). 2021 Dec 17;14(24):7824. doi: 10.3390/ma14247824 (PMC8708765; doi:10.3390/ma14247824)
Supplement: Supplementary file 1 [file materials-14-07824-s001.zip]

Archive with 1 entries (1 files):
- materials-1428695-SI.pdf
